# Supplementary material for: Associations of microbial and indoleamine-2,3-dioxygenase-derived tryptophan metabolites with immune activation in healthy adults
Source: Front Immunol. 2022 Sep 29;13:917966. doi: 10.3389/fimmu.2022.917966 (PMC9558171; doi:10.3389/fimmu.2022.917966)
Supplement: Supplementary file 1 [file DataSheet_1.xlsx]

## Sheet: Table S1
	A.
	Plasma Metabolites	Age Categories (y)			p values
		18-34	35-49	50-66
		n=129	n=119	n=114
	Trp (μM)	68.7±13.7a	62.0±12.3b	59.85±14.3b	<0.0001
	Kyn (μM)	1.71±.600	1.74±.579	1.89±0.769	0.15
	Kyn/Trp	0.025±0.008a	0.028±0.008b	0.031±0.012c	<0.0001
	Indole (μM)	1.30±1.63	1.32±1.68	1.36±1.95	0.74
	IAA (μM)	2.8±3.01	2.67±2.80	2.93±2.95	0.82
	IPA (μM)	1.76±3.19	1.44±1.76	1.42±1.31	0.75
	B.
	Plasma Metabolites		BMI Categories (kg/m2)		p values
		18-25	25-30	30-44
		n=139	n=131	n=92
	Trp (μM)	63.6±15.03	63.7±13.2	63.9±13.4	0.95
	Kyn (μM)	1.73±0.663a	1.72±0.630a	1.93±0.659b	0.005
	Kyn/Trp	0.027±0.011a	0.027±0.009a	0.030±0.009b	0.003
	Indole (μM)	1.38±1.77	1.27±1.48	1.32±2.05	0.42
	IAA (μM)	2.98±3.31	2.62±2.58	2.79±2.75	0.82
	IPA (μM)	1.87±2.67a	1.60±2.44a,b	0.97±0.867b	0.0005
	C.
	Plasma Metabolites	Gender		p values
		Men	Women
		n=172	n=190
	Trp (μM)	68.0 ±14.2	59.8±12.5	<0.0001
	Kyn (μM)	1.87±.583	1.69±.704	0.0002
	Kyn/Trp	0.028±.008	0.028±0.011	0.72
	Indole (μM)	1.23±1.41	1.41±2.00	0.76
	IAA (μM)	3.00±3.01	2.62±2.83	0.02
	IPA (μM)	1.49±2.11	1.60±2.43	0.55

## Sheet: Table S2
	A.
	Diet Intake	Plasma Trp Metabolite	Corr (n=357)	P
	Protein (g)	Trp	0.163	0.002*
		Indole	0.071	0.18
		IAA	0.107	0.04*
		IPA	0.033	0.53
		Kyn	0.123	0.02*
		Kyn/Trp	0.033	0.54
	Trp(g)	Trp	0.156	0.003*
		Indole	0.063	0.23
		IAA	0.093	0.08
		IPA	0.039	0.46
		Kyn	0.128 (n=356)	0.02*
		Kyn/Trp	0.041	0.44
	B.
	Diet Intake	Plasma Metabolites	Corr (n=354)	P
	Protein (g)	Trp	0.266	3.3E-07*
		Indole	0.073	0.17
		IAA	0.129	0.01*
		IPA	-0.041	0.44
		Kyn	0.110 (n=353)	0.04*
		Kyn/Trp	-0.044	0.41

## Sheet: Table S3
	(A)
	Plasma Metabolite	Immune Variable	β	SE(β)	Raw p	Adjusted p
		Plasma
		C-reactive protein	0.199	0.047	2.79e-05	0.0004*
	Kyn	Serum Amyloid A	0.193	0.05	0.0001	0.002*
		ICAM-1	0.247	0.053	4.74e-06	7.1E-05*
		VCAM-1	0.199	0.054	0.0003	0.003*
		TNF-α	0.334	0.05	1.11e-10	1.88E-09*
		IL-10	0.285	0.052	6.86e-08	1.10E-06*
		IL-8 (CXCL8)	0.15	0.052	0.004	0.04*
		Neopterin	0.393	0.049	1.17e-14	2.22E-13*
		Eotaxin(CCL11)	0.176	0.051	0.0006	0.007*
		IP-10 (CXCL10)	0.352	0.052	5.1e-11	9.17E-10*
		MCP1 (CCL2)	0.143	0.053	0.007	0.06
		MDC (CCL22)	0.145	0.053	0.007	0.06
		Flow Cytometry
		%Eff mem CD8 T cells	-0.122	0.054	0.02	0.55
		Eff mem CD8 T cells (CD38)	0.164	0.055	0.003	0.07
		CD8 T cells (PD1)	0.099	0.049	0.049	0.94
		Neutrophils (CD11b)	-0.132	0.055	0.02	0.2
		Intermediate Monocytes (CD11b)	-0.115	0.056	0.04	0.41
		Classic Monocytes (CD11b)	-0.111	0.056	0.048	0.43
		%Th1	0.118	0.053	0.03	0.29
		PBMC
		IL-13 (T cells)	0.129	0.048	0.007	0.04*
		IL-17 (T cells)	-0.117	0.049	0.02	0.07
		IL-6 (LPS)	0.121	0.046	0.01	0.047*
		IL-1β (LPS)	0.138	0.047	0.004	0.03*
		IL-10 (LPS)	0.191	0.048	7.44e-05	0.0006*
	(B)
	Plasma Metabolite	Immune Variable	β	SE(β)	Raw p	Adjusted p
		Plasma
	Kyn/Trp	C-reactive protein	0.23	0.048	2.11e-06	3.17E-05*
		Serum Amyloid A	0.211	0.051	4.75e-05	0.0006*
		ICAM-1	0.225	0.055	4.52e-05	0.0006*
		VCAM-1	0.197	0.055	0.0004	0.005*
		TNF-α	0.41	0.05	2.98e-15	5.40E-14*
		IL-10	0.313	0.053	7.52e-09	1.20E-07*
		IL-6	0.105	0.05	0.04	0.23
		IL-8	0.15	0.053	0.005	0.04*
		Neopterin	0.539	0.046	4.49e-27	8.52E-26*
		Eotaxin (CCL11)	0.165	0.052	0.002	0.01*
		IP-10 (CXCL10)	0.363	0.053	3.35e-11	5.70E-10*
		MCP1 (CCL2)	0.16	0.054	0.003	0.02*
		MDC (CCL22)	0.185	0.054	0.0007	0.008*
		sCD14	0.183	0.055	0.001	0.01*
		Flow Cytometry
		%Classic Monocytes	-0.135	0.056	0.02	0.16
		%Intermed monocytes	0.164	0.055	0.003	0.03*
		Eff Mem CD8 T-cells (CD38)	0.196	0.056	0.0005	0.01*
		PBMC
		IL-10 (LPS)	0.124	0.049	0.01	0.09
		L-1β (LPS)	0.113	0.049	0.02	0.12
		IL-17 (T-cells)	-0.134	0.05	0.007	0.06
		CBC
		Eosinophil	0.111	0.054	0.04	0.6
	(C)
	Plasma Metabolite	Immune Variable	β	SE(β)	Raw p	Adjusted p
		Flow Cytometry
	Indole	Classic Monocytes (CD11b)	0.117	0.058	0.04	0.57
		%NKT cells	0.115	0.057	0.047	0.52
		PBMC
		TNF-α (LPS)	0.112	0.049	0.02	0.12
	IAA	Plasma
		MMP1	-0.105	0.052	0.04	0.79
		MMP9	-0.109	0.053	0.04	0.78
		Flow cytometry
		%NK T cells	0.146	0.053	0.006	0.06
		%Eff Mem CD8 T cells	-0.107	0.053	0.04	0.99
		PBMC
		TNF-α (LPS)	0.092	0.045	0.04	0.34
		CBC
		Basophils	-0.1	0.043	0.02	0.34
	IPA	Plasma
		TNF-α	0.118	0.054	0.03	0.54
		PBMC
		IL-17 (T-cell)	-0.101	0.05	0.04	0.34

## Sheet: Table S4
	Taxa (sequence counts)	Trp Metabolites (Terciles)	β	Adjusted p
	f__Lachnospiraceae	IAA	-0.211	0.002
	f__Erysipelotrichaceae	IPA	-0.674	0.003
	g__Ruminococcus	IPA	-0.893	4.5e-05
	g__Dorea	IPA	-0.423	0.04

## Sheet: Table S5
	Table S5: Antibodies used in the four flow cytometry panels.
	Antibody and fluorochrome	Vendor	Catalog #	Clone
	Panel A - naïve and central/effector memory T-cells, with activation markers CD38 and HLA-DR
	CD3-Alexa 700	BD	557943	UCHT1
	CD4-BUV395	BD	563550	SK3 (aka Leu3a)
	CD8-PerCP-Cy5.5	BD	560662	RPA-T8
	CD45RO-BV650	BD	563750	UCHL1
	CD38-BUV737	BD	564686	HB7
	CD62L-PE-CF594	BD	562301	DREG-56
	CCR7-BV421 (CD197)	BD	562555	150503
	HLA-DR-APC	BD	559866	G46-6
	PD-1-PE (CD279)	Biolegend	329906	EH12.2H7
	Panel B - Th1, Th2, Th17 Cells, NK Cells and B Cells
	CD3-Alexa 700	BD	557943	UCHT1
	CD4-BUV395	BD	563550	SK3 (aka Leu3a)
	IgD-BV421	BD	562518	IA6-2
	CD19-BUV737	BD	564303	SJ25C1
	CD27-BV650	BD	563229	L128
	CD56-PE	BD	340363	NCAM16.2,
	CXCR3-APC (CD183)	BD	561732	1C6/CXCR3
	CCR4-BV605 (CD194)	BD	562906	1G1
	CCR6-BV786 (CD196)	BD	563704	11A9
	IgM-PE-CF594	BD	562539	G20-127
	Panel C - total and memory Treg cells with activation markers CD38 and HLA-DR
	CD3-Alexa 700	BD	557943	UCHT1
	CD4-BUV395	BD	563550	SK3 (aka Leu3a)
	CD45RO-BV650	BD	563750	UCHL1
	CD127-BV421	BD	562437	HIL-7R-M21
	CD25-PE	BD	560989	M-A251
	HLA-DR-APC	BD	559866	G46-6
	CD38-BUV737	BD	564686	HB7
	Panel D - T cells, monocytes (classical, intermediate, alternative), neutrophils and eosinophils with activation marker HLA-DR and CD11b
	CD3-Alexa 700	BD	557943	UCHT1
	HLA-DR-APC	BD	559866	G46-6
	CD45-BV786	BD	563716	HI30
	CD14-BUV395	BD	563561	MφP9
	CD16-BV421	BD	562878	3G8
	CD11b-BV605	BD	562723	ICRF44
	CD66b-BB515	BD	564679	G10F5
	CD91-PE	BD	550497	A2MR-α2

## Sheet: Table S6
	Table S6. 88 Immune Variables in the 6 analysis groups
	VARIABLE DESCRIPTION	VARIABLE NAME
	A. Naïve/Memory T Cells, Central Memory/Effector Memory T Cells, with Activation Markers
	CD4+ percent of CD3+	%CD4 T-cells
	CD4+ PD-1+ Percent	CD4 T-cells (PD1)
	CD4+ Memory (CD45-RO+) percent of CD4+	%Memory CD4 T-cells
	T Central memory percent of CD4 (CD3+CD4+CD45-RO+CD62L+CCR7+)	%Central Memory CD4 T-cells
	T Central memory HLADR percent of TCM	Central Memory CD4 T-cells (HLA-DR)
	T Central memory CD38 percent of TCM	Central Memory CD4 T-cells (CD38)
	T Effector memory percent of CD4 (CD3+CD4+CD45-RO+CD62L-CCR7-)	%Effector Memory CD4 T-cells
	T Effector memory HLADR percent TEM	Effector Memory CD4 T-cells (HLA-DR)
	T Effector memory CD38 percent TEM	Effector Memory CD4 T-cells (CD38)
	CD8+ percent CD3+	%CD8 T-cells
	CD8+ PD-1+ percent	CD8 T-cells (PD1)
	CD8+ Memory (CD45-RO+) percent of CD8+	%Memory CD8 T-cells
	T Central memory percent of CD8 (CD3+CD8+CD45-RO+CD62L+CCR7+)	%Central Memory CD8 T-cells
	T Central memory HLADR percent of TCM	Central Memory CD8 T-cells (HLA-DR)
	T Central memory CD38 percent of TCM	Central Memory CD8 T-cells (CD38)
	T Effector memory percent of CD8 (CD3+CD8+CD45-RO+CD62L-CCR7-)	%Effector Memory CD8 T-cells
	T Effector memory HLADR percent TEM	Effector Memory CD8 T-cells (HLA-DR)
	T Effector memory CD38 percent TEM	Effector Memory CD8 T-cells (CD38)
	T reg (CD4+CD25+CD127lo) percent CD4	%Treg
	Treg HLADR percent of Treg with HLADR+	Treg cells (HLA-DR)
	Treg CD38 percent of Treg with CD38+	Treg cells (CD38)
	Treg memory (CD45-RO+) percent CD4	%Memory Treg cells
	Treg memory HLADR percent of Treg with HLADR+	Memory Treg cells (HLA-DR)
	Treg memory CD38 percent of Treg with CD38+	Memory Treg cells (CD38)
	B. Other lymphocytes including Th1/Th2/Th17, NKT, NK, and B Cells
	Th1 subset (CD3+CD4+ CXCR3+CCR6-) percent of CD4	%Th1 cells
	Th2 subset (CD3+CD4+ CCR4+ CCR6-) percent of CD4	%Th2 cells
	Th17 subset (CCR4+CCR6+) percent of CD4	%Th17 cells
	NK percent of lymphocytes	%NK cells
	NK CD56 normal subset percent of lymphocytes	%NK cells (CD56 Normal)
	NK CD56 high subset percent of lymphocytes	%NK cells (CD56 High)
	NK-T percent of lymphocytes	%NK T-cells
	B cells (CD19+) percent	%B cells
	B memory (CD19+CD27+) percent CD19+	%Memory B cells
	B naive (CD19+CD27-) percent	b_naive_pct
	B class switched (CD19+CD27+IgM-IgD-) percent CD19+CD27+	% Switch B cells
	B non-switched (CD19+CD27+IgM+IgD+) percent CD19+CD27+	% Non-Switch B cells
	C. Cytokines by PBMC cultures from fasting blood
	T-CELL CYTOKINES
	IFN-γ (CD3/CD28-stimulated for 48 h minus isotype control)	IFN-γ (CD3)
	IL-10 (CD3/CD28-stimulated for 48 h minus isotype control)	IL-10 (CD3)
	IL-13 (CD3/CD28-stimulated for 48 h minus isotype control)	IL-13 (CD3)
	IL-17 (CD3/CD28-stimulated for 48 h minus isotype control)	IL-17 (CD3)
	LPS-STIMULATED CYTOKINES
	IL-10 (LPS-stimulated for 24 h minus sterile, pyrogen-free water control)	IL-10 (LPS)
	IL-1β (LPS-stimulated for 24 h minus sterile, pyrogen-free water control)	IL-1β (LPS)
	IL-6 (LPS-stimulated for 24 h minus sterile, pyrogen-free water control)	IL-6 (LPS)
	TNF-α (LPS-stimulated for 24 h minus sterile, pyrogen-free water control)	TNF-α (LPS)
	D. Complete Blood Count (CBC)
	Total leukocytes (K/uL)	WBC
	Platelets (K/uL)	Platelets
	% Neutrophils	%Neutrophils
	% Lymphocytes	%Lymphocytes
	% Monocytes	%Monocytes
	% Eosinophils	%Eosinophils
	% Basophils	%Basophils
	Neutrophils (K/uL)	Neutrophils
	Lymphocytes (K/uL)	Lymphocytes
	Monocytes (K/uL)	Monocytes
	Eosinophils (K/uL)	Eosinophils
	Basophils (K/uL)	Basophils
	Neutrophil/Lymphocyte ratio (counts)	Neutrophils/Lymphocytes
	Platelet/Lymphocyte ratio (counts)	Platelets/Lymphocytes
	neutrophil×platelet/lymphocyte (counts)*	SII (Neutrophils×Platelets/Lymphocytes)
	E. Whole blood - Innate cell types and their activation levels
	Monocyte alternative (CD14-CD16+) pct of CD91 - Q1	% Alternative Monocytes
	Monocyte alternative CD11b MFI - Q1	Alternative Monocytes (CD11b)
	Monocyte alternative HLADR MFI - Q1	Alternative Monocytes (HLA-DR)
	Monocyte intermediate (CD14+CD16+) pct of CD91 - Q2	%Intermediate Monocytes
	Monocyte intermediate CD11b MFI - Q2	Intermediate Monocytes (CD11b)
	Monocyte intermediate HLADR MFI - Q2	Intermediate Monocytes (HLA-DR)
	Monocyte classical (CD14+CD16-) pct of CD91 - Q3	%Classic Monocytes
	Monocyte classical CD11b MFI - Q3	Classic Monocytes (CD11b)
	Monocyte classical HLADR MFI - Q3	Classic Monocytes (HLA-DR)
	Neutrophils (CD45+CD66b+CD16+) percent CD45+	neut_pct_b1
	Neutrophil activation (CD11b+) MFI	Neutrophils (CD11b)
	Eosinophils (CD45+CD66b+CD16-) percent of CD45+	eos_pct_b1
	Eosinophil activation (CD11b+) MFI	Eosinophils (CD11b)
	F. Plasma markers of immune activation
	CRP-BD1 (ng/mL)	CRP
	SAA-BD1 (ng/mL)	SAA
	sICAM-1-BD1 (ng/mL)	ICAM-1
	sVCAM-1-BD1 (ng/mL)	VCAM-1
	TNFa-BD1 (pg/mL)	TNF-α
	IL-10-BD1 (pg/mL)	IL-10
	IL-1β-BD1 (pg/mL)	IL-1β
	IL-6-BD1 (pg/mL)	IL-6
	IL-8-BD1 (pg/mL)	IL-8
	Eotaxin-BD1 (pg/mL)	Eotaxin
	IP-10-BD1 (pg/mL)	IP-10
	MCP-1-BD1 (pg/mL)	MCP-1
	MDC-BD1 (pg/mL)	MDC
	MMP1-BD1 (pg/mL)	MMP-1
	MMP3-BD1 (pg/mL)	MMP-3
	MMP9-BD1 (pg/mL)	MMP-9
	neopterin-BD1 (nmol/L)	Neopterin
	Myeloperoxidase-BD1 (ng/mL)	MPO
	Soluble CD14 (ug/mL)	sCD14

## Sheet: Fig S1
		Figure S1

## Sheet: Fig S2
		Figure S2

## Sheet: Fig S3
		Figure S3

## Sheet: Fig S4
		Figure S4
